# Supplementary material for: GenoDrawing: An Autoencoder Framework for Image Prediction from SNP Markers
Source: Plant Phenomics. 2023 Nov 3;5:0113. doi: 10.34133/plantphenomics.0113 (PMC10795539; doi:10.34133/plantphenomics.0113)
Supplement: Supplementary 1 — Figs. S1 to S8 Tables S1 and S2 [file plantphenomics.0113.f1.zip]

Archive with 3 entries (3 files):
- Figures S1 to S8_modif_Clean.docx
- Table S1.xlsx
- Table S2.xlsx
