# Supplementary material for: GenoDrawing: An Autoencoder Framework for Image Prediction from SNP Markers
Source: Plant Phenomics. 2023 Nov 3;5:0113. doi: 10.34133/plantphenomics.0113 (PMC10795539; doi:10.34133/plantphenomics.0113)
Supplement: Supplementary 1 — Figs. S1 to S8 Tables S1 and S2 [file plantphenomics.0113.f1.zip › Table S1.xlsx]

## Sheet: tSNPs
Table S1: List of size and shape associated SNPs, extracted from the GWAS analysis of Jung et al. 2022 (https://doi.org/10.1093/hr/uhac028), Dujak et al. 2023. (doi: https://doi.org/10.1101/2023.08.21.554124), and Keller et al. 2023 (https://doi.org/10.1101/2023.08.25.554767)
SNP	Category	Trait	Chromosome	Position	p-value	Reference
AX-115444766	size	Av_SSD_Pol_Abs_B.L_SD	1	15580877	1.87e-10	Keller et al. (2023)
		Av_SSD_X_Abs_A_Q25			7.4e-11
AX-115625798	size	Av_SSD_X_Abs_B_Q25	1	15868916	3.24e-12	Keller et al. (2023)
AX-115538412	shape	PC5_shape	1	15918343	3.09e-08	Keller et al. (2023)
AX-115489880	shape	DFB	1	17141808	4.34876e-08	Dujak et al (2023)
AX-115221494	size	Av_SSD_X_Abs_A_Q25	1	17152361	9.64e-10	Keller et al. (2023)
AX-115341839	size	Av_SAv_Pol_SD_A.LR_Min	1	20696409	1.54e-07	Keller et al. (2023)
AX-115183496	shape	Av_SSD_Pol_SD_B.LR_Q25	1	23578695	1.5e-07	Keller et al. (2023)
AX-115240273	size	Fruit diameter	1	27698606	1.75509e-08	Jung et al (2022)
		Fruit length			1.47145e-08
AX-115380250	size	PC1_shape	1	31575453	1.19e-07	Keller et al. (2023)
AX-115378613	size	Av_SAv_Pol_SD_A.LR_Min	2	7626325	1.55e-07	Keller et al. (2023)
AX-115655116	size	Av_SSD_Pol_SD_B.LR_Q25	2	7872781	1.1e-08	Keller et al. (2023)
AX-115490525	shape	PC2_shape	2	7904059	1.2e-07	Keller et al. (2023)
AX-115203615	size	MH	2	12023424	2.74301e-08	Dujak et al (2023)
AX-115534322	size	PC1_shape	2	12130252	3.75e-08	Keller et al. (2023)
AX-115314222	size	MH	2	18679518	1.82556e-13	Dujak et al (2023)
AX-115240432	size	Maximum fruit size	2	19141996	9.45322e-12	Jung et al (2022)
AX-115487044	size	Fruit length	2	19162755	2.17045e-08	Jung et al (2022)
AX-115482211	size	A	2	21759081	3.87946e-09	Dujak et al (2023)
		MW	2		1.38812e-08
		WMH			9.68839e-09
AX-115353634	size	Maximum fruit size	2	30721980	6.93435e-09	Jung et al (2022)
AX-115629265	shape	Av_SSD_Pol_Rat.Av_AB.LR_Max	2	35251284	1.31e-07	Keller et al. (2023)
AX-115388893	size	MH	3	47566	3.09076e-08	Dujak et al (2023)
AX-115251897	size	Av_SSD_Pol_Abs_B.L_SD	3	2544800	1.3e-08	Keller et al. (2023)
AX-115451488	shape	DFB	3	6354436	9.4135e-09	Dujak et al (2023)
AX-115278645	size	Av_SSD_Pol_Rat.Av_AB.LR_Min	3	8512354	3.2e-08	Keller et al. (2023)
AX-115451037	undefinable	Av_SSD_Pol_Abs_AB_RatM	3	29264257	2.57e-09	Keller et al. (2023)
AX-115481999	size	MW	3	30093454	3.25356e-08	Dujak et al (2023)
		WMH	3		1.7328e-09
AX-115520624	size	Av_SSD_Pol_SD_B.LR_Q25	3	32236169	7.39e-08	Keller et al. (2023)
AX-115232080	shape	FSIINT	3	36538297	1.76444e-08	Dujak et al (2023)
AX-115194800	size	MH	4	30131460	5.63953e-09	Dujak et al (2023)
AX-115506351	size	Av_SAv_Pol_SD_A.LR_Min	4	30194434	5.96e-08	Keller et al. (2023)
AX-115392975	shape	Fruit firmness	5	4949273	3.77808e-09	Jung et al (2022)
AX-115459245	shape	Av_SSD_Pol_Rat.Av_AB.LR_Max	5	5031575	7.6e-09	Keller et al. (2023)
AX-115638603	size	MW	5	19798861	2.45718e-09	Dujak et al (2023)
AX-115436710	size	WMH	5	19900796	1.42023e-07	Dujak et al (2023)
AX-115429431	shape	Av_SSD_Pol_SD_B.LR_Max	5	25209696	2.13e-08	Keller et al. (2023)
		PC2_shape			7e-08
AX-115467342	shape	C	5	36952289	1.35895e-07	Dujak et al (2023)
AX-115435503	size	A	5	43940933	2.5744e-08	Dujak et al (2023)
AX-115248476	size	WMH	5	44022794	5.20259e-08	Dujak et al (2023)
AX-115257677	shape	Av_SAv_XY_Sum_A_MaxR	5	45121659	5.11e-08	Keller et al. (2023)
AX-115644112	shape	Av_SSD_Pol_Rat.Av_AB.LR_SD	5	46356956	1.28e-09	Keller et al. (2023)
AX-115448691	size	MH	6	1063912	2.46644e-08	Dujak et al (2023)
AX-115513701	shape	FSIINT	6	1098614	1.70386e-07	Dujak et al (2023)
AX-115319264	size	Av_SSD_X_Abs_B_Q25	6	4761377	1.05e-07	Keller et al. (2023)
AX-115378718	shape	C	6	5160566	1.02578e-07	Dujak et al (2023)
AX-115556718	size	Maximum fruit size	6	7115267	1.45843e-10	Jung et al (2022)
AX-115375194	size	Av_SAv_XY_Sum_A_MaxR	6	8743643	6.44e-14	Keller et al. (2023)
AX-115492426	shape	Av_SSD_Pol_SD_B.LR_Max	6	10584742	9.9e-09	Keller et al. (2023)
AX-115318835	size	PC1_shape	6	20393412	9.86e-09	Keller et al. (2023)
AX-115474007	size	MH	6	23046692	9.99272e-10	Dujak et al (2023)
AX-115473970	size	Av_SSD_X_Abs_B_Q25	6	23085308	9.03e-08	Keller et al. (2023)
AX-115378078	size	A	6	35186920	3.63705e-10	Dujak et al (2023)
		WMH			3.74164e-08
AX-115430402	size	WMH	6	35271054	8.76398e-10	Dujak et al (2023)
AX-115460130	size	PC1_shape	7	3024174	1.52e-07	Keller et al. (2023)
AX-115419204	shape	DFB	7	4975573	1.58174e-07	Dujak et al (2023)
AX-115254491	size	Av_SAv_XY_Sum_A_MaxR	7	8648220	3.66e-09	Keller et al. (2023)
AX-115497172	shape	C	7	9057598	1.12779e-10	Dujak et al (2023)
AX-115254276	shape	PC3_shape	7	21705520	2.58e-11	Keller et al. (2023)
AX-115277101	shape	R	7	25833427	7.96583e-08	Dujak et al (2023)
AX-115397806	shape	PAMa	7	25852956	9.38999e-14	Dujak et al (2023)
AX-115395087	size	Fruit diameter	7	30364920	9.09233e-12	Jung et al (2022)
AX-115303803	shape	FSII	7	31227220	1.08305e-07	Dujak et al (2023)
		CAT-own			8.6537e-11
AX-115457086	shape	Av_SSD_Pol_Abs_AB_RatM	8	537872	1.82e-08	Keller et al. (2023)
AX-115362374	size	Fruit volume	8	2005502	2.59305e-08	Jung et al (2022)
AX-115445494	shape	Av_SAv_Pol_Rat.Av_AB.LR_Q50	8	9562443	7.66e-08	Keller et al. (2023)
AX-115629269	size	PC5_shape	8	21161287	3.25e-08	Keller et al. (2023)
AX-115518043	shape	Fruit firmness	8	26876759	4.91678e-10	Jung et al (2022)
AX-115359216	size	MW	8	31580496	2.28231e-08	Dujak et al (2023)
AX-115524603	shape	C	9	3091269	3.58031e-08	Dujak et al (2023)
AX-115650703	shape	FSII	9	4052611	1.44638e-09	Dujak et al (2023)
AX-115289134	size	Fruit diameter	9	4504072	1.05652e-09	Jung et al (2022)
AX-115442384	size	Av_SSD_X_Abs_A_Q25	9	4698417	1.19e-08	Keller et al. (2023)
AX-115521252	size	Av_SSD_X_Abs_B_Q25	9	5170431	2.84e-08	Keller et al. (2023)
AX-115391247	shape	Av_SSD_Pol_SD_B.LR_Max	9	31184244	7.35e-08	Keller et al. (2023)
AX-115500353	shape	Av_SSD_X_Abs_B_Q25	9	33000755	6.82e-08	Keller et al. (2023)
AX-115507212	shape	PC3_shape	9	33255077	2.48e-08	Keller et al. (2023)
AX-115349165	shape	Av_SSD_Pol_Rat.Av_AB.LR_Min	10	15436508	1.59e-10	Keller et al. (2023)
AX-115419379	shape	PC4_shape	10	17661953	4.24e-08	Keller et al. (2023)
AX-115404241	shape	PC3_shape	10	19586733	2.2e-08	Keller et al. (2023)
AX-115494202	size	Fruit length	10	26445213	9.47133e-09	Jung et al (2022)
AX-115552368	shape	PC2_shape	10	33469975	5.5e-09	Keller et al. (2023)
AX-115184639	shape	Av_SSD_Pol_SD_B.LR_Q25	10	33907766	6.4e-08	Keller et al. (2023)
AX-115325098	size	Fruit diameter	10	34563543	1.10703e-08	Jung et al (2022)
AX-115299520	size	Maximum fruit size	10	35060486	1.43377e-07	Jung et al (2022)
AX-115227580	size	PC1_shape	10	35210847	1.62e-07	Keller et al. (2023)
AX-115302154	size	Fruit diameter	10	37712000	1.24661e-08	Jung et al (2022)
AX-115330695	shape	PC2_shape	11	3241944	1.93e-09	Keller et al. (2023)
AX-115421714	shape	Av_SSD_Pol_SD_B.LR_Q25	11	3408716	1.06e-08	Keller et al. (2023)
AX-115327898	shape	FSIINT	11	4699021	3.16205e-11	Dujak et al (2023)
AX-115327900	shape	CAT-own	11	4703926	7.07678e-13	Dujak et al (2023)
AX-115327911	size	Av_SSD_Pol_Abs_AB_RatM	11	4706860	4.19e-15	Keller et al. (2023)
AX-115335214	shape	FSII	11	4947462	1.40408e-11	Dujak et al (2023)
AX-105204673	shape	FSIINT	11	5934614	5.96545e-13	Dujak et al (2023)
AX-115216348	shape	Fruit firmness	11	6195430	8.0221e-08	Jung et al (2022)
AX-115449727	shape	Av_SSD_Pol_SD_B.LR_Max	11	6367847	1.83e-08	Keller et al. (2023)
AX-105211625	size	MH	11	9396684	5.60508e-09	Dujak et al (2023)
AX-115659654	shape	PC4_shape	11	12416234	1.35e-07	Keller et al. (2023)
AX-115510709	shape	C	11	12642154	8.05745e-10	Dujak et al (2023)
AX-115479723	size	MW	11	13039227	6.83843e-08	Dujak et al (2023)
AX-115451348	size	WMH	11	13196378	1.35439e-08	Dujak et al (2023)
AX-115464400	size	WMH	11	14369160	1.65267e-08	Dujak et al (2023)
AX-115380060	size	Fruit length	11	14585569	2.41206e-09	Jung et al (2022)
AX-115436422	shape	Av_SSD_Pol_Abs_B.L_SD	11	15841357	9.29e-10	Keller et al. (2023)
AX-115414638	size	Maximum fruit size	11	17878463	8.13477e-13	Jung et al (2022)
AX-115394557	size	Fruit volume	11	18521895	1.62146e-12	Jung et al (2022)
		Fruit diameter			6.93546e-09
AX-115482171	shape	Av_SSD_Pol_Rat.Av_AB.LR_Min	11	33111593	1.77e-09	Keller et al. (2023)
AX-115440676	size	Av_SSD_Pol_Abs_B.L_SD	11	34816193	2.22e-10	Keller et al. (2023)
AX-105213957	shape	FSII	11	37649389	6.43487e-09	Dujak et al (2023)
AX-115300506	shape	Av_SAv_Pol_Rat.Av_AB.LR_Q50	11	38069491	9.69e-10	Keller et al. (2023)
AX-115553037	shape	FSII	11	38174120	3.80205e-08	Dujak et al (2023)
AX-115265526	shape	PC4_shape	11	41448132	1.26e-11	Keller et al. (2023)
AX-115476093	size	PC4_shape	12	9098303	3.16e-08	Keller et al. (2023)
AX-115517804	shape	FSII	12	11952215	1.51145e-08	Dujak et al (2023)
AX-115378066	shape	DFB	12	26084416	5.56795e-12	Dujak et al (2023)
AX-115647469	shape	PAMa	13	470683	3.71032e-10	Dujak et al (2023)
AX-115250714	size	Maximum fruit size	13	835641	1.16056e-08	Jung et al (2022)
AX-115355048	shape	C	13	5186503	4.0171e-09	Dujak et al (2023)
AX-115548370	shape	PC2_shape	13	5411038	9.11e-09	Keller et al. (2023)
AX-115634660	shape	Fruit firmness	13	10004542	6.8614e-08	Jung et al (2022)
AX-115241968	size	A	13	10603957	5.19301e-10	Dujak et al (2023)
AX-115389297	shape	Av_SSD_Pol_SD_R_Sym.rel	13	13849729	9.64e-10	Keller et al. (2023)
AX-115287563	shape	Av_SSD_Pol_Rat.Av_AB.LR_Max	13	14542354	6.22e-08	Keller et al. (2023)
AX-115604905	size	WMH	13	17503469	1.07258e-07	Dujak et al (2023)
AX-115336086	shape	FSII	14	291347	4.91291e-08	Dujak et al (2023)
AX-115487829	shape	PAMa	14	1446777	3.3238e-09	Dujak et al (2023)
AX-115628310	size	PC1_shape	14	1478099	3.03e-09	Keller et al. (2023)
AX-115295220	size	MH	14	1587955	1.88128e-08	Dujak et al (2023)
AX-115286628	size	Fruit diameter	14	3500707	5.24791e-09	Jung et al (2022)
AX-115363036	size	Av_SSD_X_Abs_A_Q25	14	15862103	4.55e-08	Keller et al. (2023)
AX-115311704	size	Av_SSD_Pol_Rat.Av_AB.LR_Min	14	21571993	7.58e-10	Keller et al. (2023)
AX-115295642	size	MW	14	23185565	2.3686e-08	Dujak et al (2023)
		WMH			5.79352e-10
AX-115345243	size	PC1_shape	14	24020772	2.87e-09	Keller et al. (2023)
AX-115517142	shape	FSII	14	24516722	1.1105e-09	Dujak et al (2023)
AX-115189205	size	Fruit diameter	14	29606920	1.91163e-08	Jung et al (2022)
AX-115250754	size	A	14	30906712	1.7481e-08	Dujak et al (2023)
AX-115461813	shape	Av_SSD_Pol_SD_R_Sym.rel	15	10680808	3.28e-10	Keller et al. (2023)
AX-115646188	size	Fruit diameter	15	17136643	2.09097e-08	Jung et al (2022)
AX-115631329	shape	Av_SAv_Pol_Rat.Av_AB.LR_Q50	15	47545121	7.77e-08	Keller et al. (2023)
AX-115283778	shape	Av_SSD_Pol_SD_B.LR_Max	15	48233842	2.43e-08	Keller et al. (2023)
AX-115419024	size	Maximum fruit size	15	52885708	1.20616e-07	Jung et al (2022)
AX-115344575	shape	FSIINT	16	1246746	6.38147e-10	Dujak et al (2023)
AX-115600806	shape	R	16	3161613	3.11107e-08	Dujak et al (2023)
AX-115235649	size	Av_SAv_Pol_Rat.Av_AB.LR_Q50	16	3230048	1.93e-10	Keller et al. (2023)
AX-115515574	shape	Av_SSD_Pol_SD_R_Sym.rel	16	3452384	2.33e-08	Keller et al. (2023)
AX-115317103	shape	PAMa	16	19284012	4.56986e-08	Dujak et al (2023)
AX-115312607	size	MW	17	2796935	3.48773e-11	Dujak et al (2023)
		WMH			6.50121e-11
AX-115659724	size	A	17	3349151	2.32155e-10	Dujak et al (2023)
AX-115267295	size	A	17	9572628	7.56047e-08	Dujak et al (2023)
AX-115375737	size	Av_SSD_Pol_Abs_B.L_SD	17	9806448	1.23e-07	Keller et al. (2023)
AX-115500929	shape	FSIINT	17	10745180	5.1045e-08	Dujak et al (2023)
		C			1.53136e-09
AX-115332011	shape	FSII	17	25914860	9.39489e-08	Dujak et al (2023)
