# Supplementary material for: GenoDrawing: An Autoencoder Framework for Image Prediction from SNP Markers
Source: Plant Phenomics. 2023 Nov 3;5:0113. doi: 10.34133/plantphenomics.0113 (PMC10795539; doi:10.34133/plantphenomics.0113)
Supplement: Supplementary 1 — Figs. S1 to S8 Tables S1 and S2 [file plantphenomics.0113.f1.zip › Table S2.xlsx]

## Sheet: Sheet1
Table 1: Wasserstein distance between distributions based on the Fruit Shape Index (FSI) and Shoulder Ratio (SR) for four different cases: Targeted, Random, Decoded Mean, and Genotype Mean. The diagonal shows the distance between identical distributions, and the upper/lower triangles shows the distances between different distributions.
FSI	Targeted	Random	Decoded mean	Genotype mean
Targeted	0	0.0505	0.0209	0.0259
Random		0	0.0469	0.0331
Decoded mean			0	0.0144
Genotype mean				0
SR	Targeted	Random	Decoded mean	Genotype mean
Targeted	0	0.0108	0.0184	0.0255
Random		0	0.0247	0.0233
decoded mean			0	0.0175
Genotype mean				0
